# Supplementary material for: The effect of a locally tailored intervention on the uptake of preconception care in the Netherlands: a stepped-wedge cluster randomized trial (APROPOS-II study)
Source: BMC Public Health. 2022 Nov 1;22:1997. doi: 10.1186/s12889-022-14343-x (PMC9623982; doi:10.1186/s12889-022-14343-x)
Supplement: Supplementary file 1 — Additional file 1: Supplemental File 1. Questionnaire for women. Supplemental File 2. Questionnaire for men. Supplemental File 3. Questionnaire for healthcare providers. [file 12889_2022_14343_MOESM1_ESM.zip]

Archive with 3 entries (3 files):
- 20220622 - Supplemental file 1 - Questionnaire women.docx
- 20220622 - Supplemental file 2 - Questionnaire men.docx
- 20220622 - Supplemental file 3 - Questionnaire healthcare providers.docx
